# Supplementary material for: Computer Analysis of the Inhibition of ACE2 by Flavonoids and Identification of Their Potential Antiviral Pharmacophore Site
Source: Molecules. 2023 Apr 27;28(9):3766. doi: 10.3390/molecules28093766 (PMC10179817; doi:10.3390/molecules28093766)
Supplement: Supplementary file 1 [file molecules-28-03766-s001.zip]

Archive with 1 entries (1 files):
- molecules-2368996-supplementary.pdf
